# Supplementary material for: Prognostic Value of IGF2 mRNA-Binding Protein 3 (IGF2BP3) Intratumoral Expression in Melanoma Patients at the Time of Diagnosis: Comparative Analysis of RT-qPCR Versus Immunohistochemistry
Source: Cancers (Basel). 2022 May 7;14(9):2319. doi: 10.3390/cancers14092319 (PMC9100051; doi:10.3390/cancers14092319)
Supplement: Supplementary file 1 [file cancers-14-02319-s001.zip]

Archive with 1 entries (1 files):
- cancers-1711961-supplementary.pdf
